# Supplementary material for: Nuclear Respiratory Factor-1, a Novel SMAD4 Binding Protein, Represses TGF-β/SMAD4 Signaling by Functioning as a Transcriptional Cofactor
Source: Int J Mol Sci. 2021 May 25;22(11):5595. doi: 10.3390/ijms22115595 (PMC8198518; doi:10.3390/ijms22115595)
Supplement: Supplementary file 1 [file ijms-22-05595-s001.zip]

Archive with 1 entries (1 files):
- ijms-1227248-supplementary.pdf
